# Supplementary material for: A Proteomics-Based Analysis Reveals Predictive Biological Patterns in Fabry Disease
Source: J Clin Med. 2020 May 2;9(5):1325. doi: 10.3390/jcm9051325 (PMC7290805; doi:10.3390/jcm9051325)
Supplement: Supplementary file 1 [file jcm-09-01325-s001.zip]

Archive with 2 entries (2 files):
- Tebani_et_al_fabomics_supplementray_data.pdf
- Tebani_et_al_fabomics_supplementray_data.xlsx
